# Supplementary material for: Comparative Analysis of Bacterial Tick-Borne Pathogens in Questing Ticks from Sambia Peninsula, Kaliningrad Oblast, Russia: Spring and Autumn Prevalence and Public Health Risks
Source: Microorganisms. 2025 Jun 16;13(6):1403. doi: 10.3390/microorganisms13061403 (PMC12195733; doi:10.3390/microorganisms13061403)
Supplement: Supplementary file 1 [file microorganisms-13-01403-s001.zip]

Archive with 1 entries (1 files):
- microorganisms-3667295-supplementary.pdf
